# Supplementary material for: Label-free and real-time monitoring of photoaging with high spatiotemporal resolution using an nIR fluorescent nanosensor array
Source: Sci Adv. 2025 Sep 12;11(37):eadt2296. doi: 10.1126/sciadv.adt2296 (PMC12429032; doi:10.1126/sciadv.adt2296)
Supplement: Supplementary file 2 — Movies S1 to S5 [file sciadv.adt2296_movies_s1_to_s5.zip]

Archive with 5 entries (5 files):
- sciadv.adt2296_movie_s1.mp4
- sciadv.adt2296_movie_s2.mp4
- sciadv.adt2296_movie_s3.mp4
- sciadv.adt2296_movie_s4.mp4
- sciadv.adt2296_movie_s5.mp4
